# Supplementary material for: Genome-Wide Analysis of DNA Methylation Signatures Linking Prenatal Exposure to the Chinese Great Famine and Blood Lipids in Late Adulthood: The Genomic Research of the Chinese Famine (GRECF) Study
Source: Nutrients. 2025 Oct 2;17(19):3147. doi: 10.3390/nu17193147 (PMC12526373; doi:10.3390/nu17193147)
Supplement: Supplementary file 1 [file nutrients-17-03147-s001.zip]

Archive with 1 entries (1 files):
- nutrients-3876080-supplementary.pdf
